# Supplementary material for: Multi-Omics Profiling Reveals Capsaicin Suppresses EBV Lytic Reactivation in Epithelial Cancers by Targeting Viral and Host Regulatory Networks
Source: Int J Mol Sci. 2026 Jun 5;27(11):5146. doi: 10.3390/ijms27115146 (PMC13258557; doi:10.3390/ijms27115146)
Supplement: Supplementary file 1 [file ijms-27-05146-s001.zip]

Archive with 9 entries (9 files):
- Table S3.pdf
- Table S1.pdf
- Table S2.pdf
- Figure S1.jpg
- Figure S2.jpg
- Figure S3.jpg
- Figure S4.jpg
- Figure S5.jpg
- Figure S6.jpg
